# Supplementary material for: Long COVID after breakthrough SARS-CoV-2 infection
Source: Nat Med. 2022 May 25;28(7):1461–7. doi: 10.1038/s41591-022-01840-0 (PMC9307472; doi:10.1038/s41591-022-01840-0)
Supplement: Supplementary file 3 — This file contains all supplementary data tables (Supplementary Data Tables 1–26). [file 41591_2022_1840_MOESM3_ESM.xlsx]

## Sheet: Table of Contents
Content
Supplementary Table 1: Demographic and health characteristics of those with breakthrough SARS-CoV-2 infection, SARS-CoV-2 infection without prior vaccination, the contemporary control group, the historical control group, and the vaccinated control group before weighting.
Supplementary Table 2: Demographic and health characteristics of those with breakthrough SARS-CoV-2 infection and SARS-CoV-2 infection without prior vaccination by immunocompromised status before weighting.
Supplementary Table 3: Demographic and health characteristics of those with breakthrough SARS-CoV-2 infection by vaccine status before weighting.
Supplementary Table 4: Characteristics and standardized mean differences of those with breakthrough SARS-CoV-2 infection, SARS-CoV-2 infection without prior vaccination, and the contemporary control group after weighting.
Supplementary Table 5: Risk and 6-month burden of death, at least one post-acute sequela, and post-acute sequelae by organ system in breakthrough SARS-CoV-2 infection compared to the contemporary control group.
Supplementary Table 6: Risk of post-acute sequelae in breakthrough SARS-CoV-2 infection compared to the contemporary control group.
Supplementary Table 7: Risk and 6-month burden of death, at least one post-acute sequela, and post-acute sequelae by organ system in breakthrough SARS-CoV-2 infection compared to the historical control group.
Supplementary Table 8: Risk and 6-month burden of death, at least one post-acute sequela, and post-acute sequelae by organ system in breakthrough SARS-CoV-2 infection compared to the vaccinated control group.
Supplementary Table 9: Risk and burden of death, at least one post-acute sequelae, and post-acute sequela by organ system in breakthrough SARS-CoV-2 infection compared to the contemporary control group in the first 30-90, and 91-180, days of follow-up.
Supplementary Table 10: Risk and 6-month burden of death, at least one post-acute sequela, and post-acute sequelae by organ system in those with breakthrough SARS-CoV-2 infection by immunocompromised status.
Supplementary Table 11: Risk and 6-month burden of death, at least one post-acute sequela, and post-acute sequelae by organ system in breakthrough SARS-CoV-2 infection by vaccination type.
Supplementary Table 12: Demographic and health characteristics of those with breakthrough SARS-CoV-2 infection by care setting of the acute phase before weighting before weighting.
Supplementary Table 13: Characteristics and standardized mean differences of those with breakthrough SARS-CoV-2 infection by care setting of the acute phase of the disease compared to the contemporary control group after weighting.
Supplementary Table 14: Risk and 6-month burden of death, at least one post-acute sequelae, and post-acute sequelae by organ system in those with breakthrough SARS-CoV-2 infection compared to the contemporary control group by care setting of the acute phase of the disease.
Supplementary Table 15: Risk of post-acute sequelae in those with breakthrough SARS-CoV-2 infection compared to the contemporary control group by care setting of the acute phase of the disease.
Supplementary Table 16: Demographic and health characteristics of those with SARS-CoV-2 infection without prior vaccination by care setting of the acute phase before weighting.
Supplementary Table 17: Characteristics and standardized mean differences of those with breakthrough SARS-CoV-2 infection and SARS-CoV-2 infection without prior vaccination by care setting of the acute phase of the disease after weighting.
Supplementary Table 18: Risk and 6-month burden of death, at least one post-acute sequela, and post-acute sequelae by organ system in breakthrough SARS-CoV-2 infection compared to those with SARS-CoV-2 infection without prior vaccination.
Supplementary Table 19: Risk of post-acute sequelae in breakthrough SARS-CoV-2 infection compared to those with SARS-CoV-2 infection without prior vaccination.
Supplementary Table 20: Risk and 6-month burden of death, at least one post-acute sequela, and post-acute sequelae by organ system in those with breakthrough SARS-CoV-2 infection compared to those with SARS-CoV-2 infection without prior vaccination by immunocompromised status.
Supplementary Table 21: Risk and 6-month burden of death, at least one post-acute sequela, and post-acute sequelae by organ system in those with breakthrough SARS-CoV-2 infection compared to those with SARS-CoV-2 infection without prior vaccination by care setting of the acute phase of the disease.
Supplementary Table 22: Demographic and health characteristics of those hospitalized with breakthrough SARS-CoV-2 infection and seasonal influenza before weighting.
Supplementary Table 23: Characteristics and standardized mean differences of those with breakthrough SARS-CoV-2 infection hospitalized during the acute phase of the disease compared to those hospitalized with seasonal influenza after weighting.
Supplementary Table 24: Risk and 6-month burden of death, at least one post-acute sequela, and post-acute sequelae by organ system in breakthrough SARS-CoV-2 infection hospitalized during the acute phase compared to those hospitalized with seasonal influenza.
Supplementary Table 25: Risk of post-acute sequelae in breakthrough SARS-CoV-2 infection hospitalized during the acute phase compared to those hospitalized with seasonal influenza.
Supplementary Table 26: Summary table of study design elements

## Sheet: Supplementary Table 1
Supplementary Table 1: Demographic and health characteristics of those with breakthrough SARS-CoV-2 infection, SARS-CoV-2 infection without prior vaccination, the contemporary control group, the historical control group, and the vaccinated control group before weighting.
Outcome	BTI+ (N=33,940)	SARS-CoV-2 infection (N=113,474)	Contemporary control+ (N=4,983,491)	Vaccinated control+ (N=2,566,369)	Historical control (N=5,785,273)
Age (years), mean (SD)	66.63 (13.84)	57.81 (15.94)	63.29 (16.66)	67.67 (14.3)	61.79 (17.33)
Race, N (%)
White	25102 (73.96)	80601 (71.03)	3617516 (72.59)	1859209 (72.45)	4242185 (73.33)
Black	6102 (17.98)	24159 (21.29)	895035 (17.96)	478272 (18.64)	994266 (17.19)
Other	2736 (8.06)	8726 (7.69)	470940 (9.45)	228663 (8.91)	548444 (9.48)
Sex, N (%)
Male	30896 (91.03)	98632 (86.92)	4481653 (89.93)	2356143 (91.81)	5216334 (90.17)
Female	3044 (8.97)	14842 (13.08)	501838 (10.07)	210186 (8.19)	568692 (9.83)
ADI, mean SD	52.37 (14.94)	53.14 (14.94)	51.55 (15.93)	51 (16.08)	51.47 (16.01)
Smoking status, N (%)
Never	14156 (41.71)	52958 (46.67)	2265495 (45.46)	1090194 (42.48)	2734120 (47.26)
Former	12279 (36.18)	32783 (28.89)	1455179 (29.2)	882966 (34.41)	1648064 (28.49)
Current	7504 (22.11)	27733 (24.44)	1262817 (25.34)	593073 (23.11)	1402721 (24.25)
Long-term care, N (%)	1011 (2.98)	2269 (2.00)	39868 (0.80)	27166 (1.06)	61242 (1.06)
Systolic blood pressure (mmHg), mean (SD)	132.31 (18.26)	131.91 (17.50)	131.79 (16.18)	132.2 (17.02)	130.59 (15.57)
Diastolic blood pressure, (mmHg) mean (SD)	76.33 (10.37)	78.60 (10.46)	77.14 (9.93)	75.4 (20.07)	76.56 (9.81)
Estimated glomerular filtration rate (mL/min/1.73m2), mean (SD)	73.70 (22.09)	81.46 (21.24)	78.61 (19.84)	76.38 (10.01)	79.64 (19.28)
BMI, mean (SD)	30.88 (6.31)	31.18 (6.20)	29.92 (5.60)	29.98 (5.75)	29.89 (5.24)
Cerebrovascular disease, N (%)	3669 (10.81)	7444 (6.56)	284557 (5.71)	194748 (7.59)	318285 (5.50)
Cancer, N (%)	4741 (13.97)	8545 (7.53)	366785 (7.36)	262963 (10.25)	377675 (6.53)
Anxiety, N (%)	5458 (16.08)	16147 (14.23)	483399 (9.70)	281777 (10.98)	643855 (11.13)
Chronic kidney disease, N (%)	5712 (16.83)	10723 (9.45)	417617 (8.38)	296070 (11.54)	415596 (7.18)
Cardiovascular disease, N (%)	9205 (27.12)	17918 (15.79)	734567 (14.74)	508461 (19.81)	837955 (14.48)
Dementia, N (%)	2695 (7.94)	5288 (4.66)	190868 (3.83)	127358 (4.96)	225266 (3.89)
Depression, N (%)	5234 (15.42)	17191 (15.15)	483399 (9.70)	273832 (10.67)	543448 (9.39)
Diabetes mellitus type 2, N (%)	14048 (41.39)	33566 (29.58)	1261322 (25.31)	844668 (32.91)	1392167 (24.06)
Lung disease, N (%)	7738 (22.80)	17634 (15.54)	636890 (12.78)	414440 (16.15)	730743 (12.63)
Peripheral artery disease, N (%)	1089 (3.21)	1918 (1.69)	68772 (1.38)	49191 (1.92)	85800 (1.48)
Receipt of seasonal influenza vaccine in the 2 years prior, N (%)	9598 (28.28)	26473 (23.33)	1148695 (23.05)	708745 (27.62)	943192 (16.30)
Number of inpatient visits, mean (SD)	0.48 (1.47)	0.29 (1.12)	0.13 (0.64)	0.17 (0.74)	0.17 (0.72)
Number of outpatient visits, mean (SD)	3.92 (1.60)	3.29 (1.55)	2.54 (1.56)	3.03 (1.49)	2.52 (1.62)
Number of blood chemistry panels, mean (SD)	6.27 (9.05)	4.18 (6.54)	2.76 (4.52)	3.58 (5.24)	3.17 (5.11)
Number of unique medications, mean (SD)	15.51 (10.33)	11.60 (9.14)	8.22 (8.32)	10.32 (8.77)	8.07 (8.47)
BTI rates per 1000 at 6 months (95% CI)
Overall	10.60 (10.52, 10.70)	N/A (N/A)	N/A (N/A)	N/A (N/A)	N/A (N/A)
BNT162b2	11.53 (11.39, 11.67)	N/A (N/A)	N/A (N/A)	N/A (N/A)	N/A (N/A)
mRNA-1273	8.88 (8.77, 9.00)	N/A (N/A)	N/A (N/A)	N/A (N/A)	N/A (N/A)
Ad26.COV2.S	19.97 (19.45, 20.51)	N/A (N/A)	N/A (N/A)	N/A (N/A)	N/A (N/A)
Average hospital bed occupancy*, mean (SD)	0.44 (0.13)	0.41 (0.12)	0.42 (0.13)	0.43 (0.13)	N/A (N/A)
Total hospital bed capacity*, mean (SD)	533.54 (832.04)	580.35 (1131.2)	550.87 (734.24)	552.98 (706.83)	N/A (N/A)
Positivity rate of tests*, mean (SD)	0.21 (0.08)	0.30 (0.15)	0.20 (0.09)	0.19 (0.08)	N/A (N/A)
Test number*, mean (SD)	1625.80 (1270.09)	1996.22 (1717.15)	1510.24 (1178.08)	1505.66 (1133.21)	N/A (N/A)
HHS region SARS-CoV-2 variant Delta proportion*, mean (SD)	29463 (86.81)	41418 (36.5)	3600074 (72.24)	0.79 (0.38)	N/A (N/A)
Calender week of vaccination, mean (SD)	8.24 (5.86)	N/A (N/A)	N/A (N/A)	9.34 (8.39)	N/A (N/A)
Duration of follow-up (days), mean (SD)	99.93 (49.68)	211.28 (103.38)	100.39 (61.49)	114.44 (65.68)	101.03 (70.29)
Calendar week of testing positive, mean (SD)	33.58 (7.17)	17.29 (14.65)	33.58 (7.17)	31.59 (9.42)	33.58 ( 7.17 )
Characteristics assessed in the two years prior to testing positive for SARS-CoV-2 infection, or equivalent T0. BTI, breakthrough SARS-CoV-2 infection; N, sample size; SD, standard deviation; ADI, Area Deprivation Index; BMI, body mass index; HHS, US Department of Health and Human Services. * Assessed in the week prior to testing positive for SARS-CoV-2, or equivalent T0. + Among those with break…

## Sheet: Supplementary Table 2
Supplementary Table 2: Demographic and health characteristics of those with breakthrough SARS-CoV-2 infection and SARS-CoV-2 infection without prior vaccination by immunocompromised status before weighting.
Outcome	Immunocompromised BTI (N=6,509)	Immunocompromised SARS-CoV-2 infection (N=12,455)	Non-immunocompromised BTI (N=27,431)	Non-immunocompromised SARS-CoV-2 infection (N=101,019)
Age (years), mean (SD)	71.44 (10.49)	67.11 (12.66)	65.49 (14.29)	56.67 (15.92)
Race, N (%)
White	4664 (71.65)	8529 (68.48)	20438 (74.51)	72068 (71.34)
Black	1369 (21.03)	3022 (24.26)	4732 (17.25)	21134 (20.92)
Other	476 (7.31)	904 (7.26)	2261 (8.24)	7819 (7.74)
Sex, N (%)
Male	6120 (94.02)	11339 (91.04)	24777 (90.32)	87289 (86.41)
Female	389 (5.98)	1116 (8.96)	2655 (9.68)	13728 (13.59)
ADI, mean SD	52.75 (14.71)	53.4 (15.19)	52.28 (14.99)	53.11 (14.91)
Smoking status, N (%)
Never	2486 (38.19)	5290 (42.47)	11672 (42.55)	47671 (47.19)
Former	2571 (39.5)	4310 (34.60)	9709 (35.39)	28473 (28.19)
Current	1452 (22.31)	2856 (22.93)	6051 (22.06)	24875 (24.62)
Long-term care, N (%)	328 (5.04)	635 (5.10)	685 (2.50)	1632 (1.62)
Systolic blood pressure (mmHg), mean (SD)	132.85 (19.89)	133.54 (19.69)	132.18 (17.85)	131.7 (17.21)
Diastolic blood pressure, (mmHg) mean (SD)	74.64 (10.78)	76.61 (10.76)	76.73 (10.22)	78.85 (10.39)
Estimated glomerular filtration rate (mL/min/1.73m2), mean (SD)	65.19 (25.72)	69.34 (26.29)	75.71 (20.63)	82.96 (20.02)
BMI, mean (SD)	29.87 (6.17)	30.05 (6.29)	31.12 (6.32)	31.32 (6.17)
Cerebrovascular disease, N (%)	1026 (15.76)	1564 (12.56)	2643 (9.64)	5880 (5.82)
Cancer, N (%)	4743 (72.87)	8544 (68.60)	NA	NA
Anxiety, N (%)	1173 (18.02)	2200 (17.66)	4284 (15.62)	13953 (13.81)
Chronic kidney disease, N (%)	1902 (29.22)	3019 (24.24)	3811 (13.89)	7706 (7.63)
Cardiovascular disease, N (%)	2406 (36.96)	3658 (29.37)	6800 (24.79)	14263 (14.12)
Dementia, N (%)	659 (10.12)	995 (7.99)	2036 (7.42)	4296 (4.25)
Depression, N (%)	1106 (16.99)	2192 (17.60)	4126 (15.04)	15003 (14.85)
Diabetes mellitus type 2, N (%)	3125 (48.01)	5163 (41.45)	10924 (39.82)	28403 (28.12)
Lung disease, N (%)	1960 (30.11)	3100 (24.89)	5778 (21.06)	14536 (14.39)
Peripheral artery disease, N (%)	362 (5.56)	486 (3.90)	728 (2.65)	1435 (1.42)
Receipt of seasonal influenza vaccine in the 2 years prior, N (%)	1909 (29.33)	3398 (27.28)	7690 (28.03)	23079 (22.85)
Number of inpatient visits, mean (SD)	0.91 (1.94)	0.73 (1.75)	0.38 (1.31)	0.23 (1.00)
Number of outpatient visits, mean (SD)	4.84 (1.55)	4.44 (1.58)	3.7 (1.53)	3.15 (1.49)
Number of blood chemistry panels, mean (SD)	11.47 (13.77)	9.18 (11.75)	5.03 (6.96)	3.56 (5.25)
Number of unique medications, mean (SD)	20.23 (10.98)	17.28 (10.51)	14.39 (9.84)	10.9 (8.70)
Average hospital bed occupancy*, mean (SD)	0.44 (0.13)	0.41 (0.12)	0.44 (0.13)	0.41 (0.12)
Total hospital bed capacity*, mean (SD)	527.77 (745.54)	589.77 (1124.28)	534.91 (851.30)	579.19 (1132.06)
Positivity rate of tests*, mean (SD)	0.21 (0.08)	0.32 (0.15)	0.21 (0.08)	0.3 (0.15)
Test number*, mean (SD)	1659.74 (5187.29)	2132.82 (1824.19)	1617.75 (1263.58)	1979.38 (1702.75)
HHS region SARS-CoV-2 variant Delta proportion*, mean (SD)	0.84 (0.33)	0.28 (0.44)	0.87 (0.29)	0.38 (0.47)
Characteristics assessed in the two years prior to testing positive for SARS-CoV-2 infection, or equivalent T0. BTI, breakthrough SARS-CoV-2 infection; ADI, Area Deprivation Index; BMI, body mass index; N, sample size; SD, standard deviation; HHS, US Department of Health and Human Services. Immunocompromised status was defined by history of transplant, an estimated glomerular filtration rate less…

## Sheet: Supplementary Table 3
Supplementary Table 3: Demographic and health characteristics of those with breakthrough SARS-CoV-2 infection by vaccine status before weighting.
Outcome	Pfizer-BioNTech (BNT162b2) (N=16,271)	Moderna (mRNA-1273) (N=13,726)	Janssen (Ad26.COV2.S) (N=3,943)
Age (years), mean (SD)	66.46 (13.84)	68.93 (13.09)	59.35 (13.84)
Race, N (%)
White	11467 (70.48)	10825 (78.86)	2810 (71.27)
Black	3412 (20.97)	1877 (13.67)	812 (20.59)
Other	1391 (8.55)	1025 (7.47)	321 (8.14)
Sex, N (%)
Male	14719 (90.46)	12674 (92.34)	3504 (88.87)
Female	1552 (9.54)	1051 (7.66)	439 (11.13)
ADI, mean SD	50.65 (14.62)	54.1 (15.09)	53.43 (14.94)
Smoking status, N (%)
Never	6920 (42.53)	5545 (40.40)	1692 (42.91)
Former	5855 (35.98)	5258 (38.31)	1167 (29.60)
Current	3497 (21.49)	2922 (21.29)	1084 (27.49)
Long-term care, N (%)	510 (3.13)	427 (3.11)	76 (1.93)
Systolic blood pressure (mmHg), mean (SD)	132.47 (18.41)	132.29 (18.35)	131.66 (17.33)
Diastolic blood pressure, (mmHg) mean (SD)	76.19 (10.24)	75.84 (10.37)	78.63 (10.58)
Estimated glomerular filtration rate (mL/min/1.73m2), mean (SD)	74.07 (22.28)	71.43 (21.82)	80.06 (20.89)
BMI, mean (SD)	30.78 (6.30)	30.82 (6.25)	31.54 (6.49)
Cerebrovascular disease, N (%)	1812 (11.14)	1581 (11.52)	276 (7.00)
Cancer, N (%)	2438 (14.98)	1992 (14.51)	313 (7.94)
Anxiety, N (%)	2626 (16.14)	2165 (15.77)	666 (16.89)
Chronic kidney disease, N (%)	2701 (16.6)	2590 (18.87)	422 (10.70)
Cardiovascular disease, N (%)	4411 (27.11)	4125 (30.05)	670 (16.99)
Dementia, N (%)	1328 (8.16)	1176 (8.57)	191 (4.84)
Depression, N (%)	2595 (15.95)	1974 (14.38)	663 (16.81)
Diabetes mellitus type 2, N (%)	6691 (41.12)	5968 (43.48)	1390 (35.25)
Lung disease, N (%)	3675 (22.59)	3376 (24.60)	687 (17.42)
Peripheral artery disease, N (%)	570 (3.50)	452 (3.29)	68 (1.72)
Receipt of seasonal influenza vaccine in the 2 years prior, N (%)	4817 (29.6)	3797 (27.66)	985 (24.98)
Number of inpatient visits, mean (SD)	0.54 (1.54)	0.45 (1.39)	0.37 (1.40)
Number of outpatient visits, mean (SD)	3.97 (1.63)	3.97 (1.59)	3.51 (1.44)
Number of blood chemistry panels, mean (SD)	6.63 (9.91)	6.31 (8.55)	4.63 (6.50)
Number of unique medications, mean (SD)	15.72 (10.47)	15.97 (10.44)	13.06 (8.88)
Average hospital bed occupancy*, mean (SD)	0.46 (0.13)	0.42 (0.13)	0.43 (0.13)
Total hospital bed capacity*, mean (SD)	515.96 (613.99)	546.13 (999.09)	562.23 (962.16)
Positivity rate of tests*, mean (SD)	0.21 (0.08)	0.21 (0.09)	0.22 (0.08)
Test number*, mean (SD)	1760.32 (1316.12)	1454.20 (1184.29)	1668.42 (1295.22)
HHS region SARS-CoV-2 variant Delta proportion*, mean (SD)	0.86 (0.31)	0.87 (0.30)	0.89 (0.26)
Characteristics assessed in the two years prior to testing positive for SARS-CoV-2 infection, or equivalent T0. ADI, Area Deprivation Index; BMI, body mass index; N, sample size; SD, standard deviation; HHS, US Department of Health and Human Services * Assessed in the week prior to testing positive for SARS-CoV-2, or equivalent T0.

## Sheet: Supplementary Table 4
Supplementary Table 4: Characteristics and standardized mean differences of those with breakthrough SARS-CoV-2 infection, SARS-CoV-2 infection without prior vaccination, and the contemporary control group after weighting.
Outcome	BTI (N=33,940)	SARS-CoV-2 infection (N=113,474)	Contemporary control (N=4,983,491)	Standardized mean difference BTI vs SARS-CoV-2 infection	Standardized mean difference BTI vs contemporary control
Age (years), mean (SD)	62.82 ( 14.87 )	62.77 ( 14.71 )	62.77 ( 14.86 )	0.003	0.003
Race, N (%)
White	24912 ( 73.4 )	83415 ( 73.51 )	3660872 ( 73.46 )	0.002	0.001
Black	6323 ( 18.63 )	20993 ( 18.50 )	927926 ( 18.62 )	0.003	<0.001
Other	2705 ( 7.97 )	9067 ( 7.99 )	394692 ( 7.92 )	0.001	0.002
Sex, N (%)
Male	30156 ( 88.85 )	100595 ( 88.65 )	4437799 ( 89.05 )	0.006	0.006
Female	3784 ( 11.15 )	12879 ( 11.35 )	545692 ( 10.95 )	0.006	0.006
ADI, mean SD	53.07 ( 14.93 )	53.12 ( 14.39 )	53.14 ( 14.77 )	0.003	0.005
Smoking status, N (%)
Never	14957 ( 44.07 )	48805 ( 43.01 )	2183766 ( 43.82 )	0.021	0.005
Former	11132 ( 32.80 )	35892 ( 31.63 )	1626611 ( 32.64 )	0.025	0.003
Current	7850 ( 23.13 )	28777 ( 25.36 )	1173114 ( 23.54 )	0.052	0.01
Long-term care, N (%)	855 ( 2.52 )	2803 ( 2.47 )	118607 ( 2.38 )	0.003	0.009
Systolic blood pressure (mmHg), mean (SD)	132.07 ( 17.95 )	132.06 ( 17.99 )	132.06 ( 17.94 )	<0.001	0.001
Diastolic blood pressure, (mmHg) mean (SD)	77.41 ( 10.32 )	77.66 ( 10.47 )	77.46 ( 10.38 )	0.024	0.004
Estimated glomerular filtration rate (mL/min/1.73m2), mean (SD)	77.42 ( 21.83 )	77.56 ( 21.37 )	77.47 ( 21.69 )	0.007	0.002
BMI, mean (SD)	31.09 ( 6.29 )	30.71 ( 6.29 )	31.08 ( 6.28 )	0.06	0.001
Cerebrovascular disease, N (%)	2875 ( 8.47 )	9702 ( 8.55 )	424095 ( 8.51 )	0.003	0.001
Cancer, N (%)	3604 ( 10.62 )	11665 ( 10.28 )	521273 ( 10.46 )	0.011	0.005
Anxiety, N (%)	5155 ( 15.19 )	17237 ( 15.19 )	758487 ( 15.22 )	<0.001	0.001
Chronic kidney disease, N (%)	4351 ( 12.82 )	13776 ( 12.14 )	634398 ( 12.73 )	0.021	0.003
Cardiovascular disease, N (%)	7222 ( 21.28 )	23625 ( 20.82 )	1052015 ( 21.11 )	0.011	0.004
Dementia, N (%)	2091 ( 6.16 )	6945 ( 6.12 )	303495 ( 6.09 )	0.002	0.003
Depression, N (%)	5152 ( 15.18 )	16749 ( 14.76 )	751012 ( 15.07 )	0.012	0.003
Diabetes mellitus type 2, N (%)	12225 ( 36.02 )	38695 ( 34.1 )	1781598 ( 35.75 )	0.04	0.006
Lung disease, N (%)	6489 ( 19.12 )	21651 ( 19.08 )	949853 ( 19.06 )	0.001	0.002
Peripheral artery disease, N (%)	787 ( 2.32 )	2519 ( 2.22 )	116115 ( 2.33 )	0.007	0.001
Receipt of seasonal influenza vaccine in the 2 years prior, N (%)	8977 ( 26.45 )	26473 ( 23.33 )	1293216 ( 25.95 )	0.072	0.011
Number of inpatient visits, mean (SD)	0.37 ( 1.22 )	0.36 ( 1.22 )	0.36 ( 1.26 )	0.002	0.004
Number of outpatient visits, mean (SD)	3.61 ( 1.56 )	3.60 ( 1.56 )	3.60 ( 1.56 )	0.003	0.001
Number of blood chemistry panels, mean (SD)	5.08 ( 7.27 )	5.04 ( 8.04 )	5.01 ( 8.31 )	0.005	0.008
Number of unique medications, mean (SD)	13.46 ( 9.59 )	13.42 ( 9.61 )	13.45 ( 9.62 )	0.004	0.001
Average hospital bed occupancy*, mean (SD)	0.43 ( 0.13 )	0.43 ( 0.13 )	0.43 ( 0.13 )	0.013	0.004
Total hospital bed capacity*, mean (SD)	536.01 ( 805.44 )	518.04 ( 833.63 )	536.41 ( 824.33 )	0.022	<0.001
Positivity rate of tests*, mean (SD)	0.21 ( 0.08 )	0.21 ( 0.09 )	0.21 ( 0.09 )	0.055	0.029
Test number*, mean (SD)	1638.43 ( 1261.82 )	1572.83 ( 1286.76 )	1624.05 ( 1283.55 )	0.051	0.011
HHS region SARS-CoV-2 variant Delta proportion*, mean (SD)	28058 ( 82.67 )	91505 ( 80.64 )	4112875 ( 82.53 )	0.052	0.004
Duration of follow-up (days), mean (SD)	108.59 ( 55.63 )	108.38 ( 57.56 )	109.55 ( 57.64 )	0.004	0.017
Calendar week of testing positive, mean (SD)	32.33 ( 8.03 )	32.30 ( 8.28 )	32.28 ( 8.28 )	0.004	0.007
Characteristics assessed in the two years prior to testing positive for SARS-CoV-2 infection, or equivalent T0. BTI, breakthrough SARS-CoV-2 infection; ADI, Area Deprivation Index; BMI, body mass index; N, sample size; SD, standard deviation; HHS, US Department of Health and Human Services. * Assessed in the week prior to testing positive for SARS-CoV-2, or equivalent T0.

## Sheet: Supplementary Table 5
Supplementary Table 5: Risk and 6-month burden of death, at least one post-acute sequela, and post-acute sequelae by organ system in breakthrough SARS-CoV-2 infection compared to the contemporary control group.
Outcome	HR (95% CI)	BTI burden per 1000 persons at 6-months (95% CI)	Contemporary control burden per 1000 persons at 6-months (95% CI)	Excess burden per 1000 persons at 6-months (95% CI)
Death	1.75 (1.59, 1.93)	21.5 (19.51, 23.69)	8.14 (7.54, 8.80)	13.36 (11.36, 15.55)
At least one post-acute sequela	1.50 (1.46, 1.54)	319.46 (312.55, 326.48)	197.24 (192.45, 202.14)	122.22 (115.31, 129.24)
Cardiovascular	1.74 (1.66, 1.83)	89.40 (85.19, 93.81)	45.47 (41.77, 49.48)	43.94 (39.72, 48.35)
Coagulation and Hematologic	2.43 (2.18, 2.71)	16.74 (15.02, 18.64)	3.08 (2.66, 3.56)	13.66 (11.95, 15.56)
Fatigue	2.00 (1.82, 2.21)	24.21 (21.94, 26.70)	8.74 (8.05, 9.47)	15.47 (13.21, 17.96)
Gastrointestinal	1.63 (1.54, 1.72)	75.22 (71.31, 79.34)	37.54 (34.20, 41.21)	37.68 (33.76, 41.80)
Kidney	1.62 (1.47, 1.77)	27.97 (25.57, 30.60)	11.85 (10.07, 13.95)	16.12 (13.72, 18.74)
Mental Health	1.46 (1.39, 1.53)	114.2 (109.33, 119.28)	68.35 (64.11, 72.87)	45.85 (40.97, 50.92)
Metabolic	1.46 (1.37, 1.56)	66.40 (62.35, 70.71)	35.70 (32.21, 39.56)	30.70 (26.65, 35.00)
Musculoskeletal	1.53 (1.42, 1.64)	47.16 (43.90, 50.65)	27.34 (25.56, 29.25)	19.81 (16.56, 23.31)
Neurologic	1.69 (1.52, 1.88)	21.91 (19.74, 24.31)	10.31 (9.45, 11.25)	11.60 (9.43, 14.01)
Pulmonary	2.48 (2.33, 2.64)	50.35 (47.36, 53.52)	10.53 (9.65, 11.49)	39.82 (36.83, 42.99)
Models were weighted for age, race, ADI, the number in the two years prior to enrollment of outpatient visits, inpatient visits, unique medication prescriptions, and routine blood chemistry panels, body mass index (BMI), prior history of receiving an influenza vaccination, smoking status, anxiety, cancer, cardiovascular disease, cerebrovascular disease, chronic kidney disease, dementia, depressio…

## Sheet: Supplementary Table 6
Supplementary Table 6: Risk of post-acute sequela in breakthrough SARS-CoV-2 infection compared to the contemporary control group.
Organ system	Outcome	HR (95% CI)
Cardiovascular	Acute coronary disease	2.02 (1.84, 2.23)
Cardiovascular	Atrial fibrillation	2.53 (2.32, 2.76)
Cardiovascular	Heart failure	2.01 (1.82, 2.21)
Cardiovascular	Hypertension	1.62 (1.50, 1.75)
Cardiovascular	Myocardial infarction	1.93 (1.64, 2.27)
Cardiovascular	Myocarditis	1.99 (0.47, 8.40)
Cardiovascular	Other dysrhythmias	1.75 (1.50, 2.05)
Cardiovascular	Pericarditis	2.11 (1.54, 2.88)
Cardiovascular	Tachycardia	1.77 (1.54, 2.04)
Coagulation and hematologic	Anemia	1.88 (1.75, 2.02)
Coagulation and hematologic	Deep vein thrombosis	2.6 (2.22, 3.05)
Coagulation and hematologic	Other coagulation disorders	2.02 (1.79, 2.27)
Coagulation and hematologic	Pulmonary embolism	3.94 (3.39, 4.58)
Coagulation and hematologic	Superficial venous thrombosis	2.21 (1.81, 2.68)
Dermatologic	Hair loss	1.59 (1.07, 2.38)
Fatigue	Fatigue	2.00 (1.82, 2.21)
Gastrointestinal	Constipation	1.58 (1.50, 1.66)
Gastrointestinal	Esophageal disorders	1.44 (1.34, 1.55)
Gastrointestinal	Liver disease	1.48 (1.32, 1.65)
Kidney	Acute kidney injury	2.13 (1.93, 2.34)
Kidney	Chronic kidney disease	1.31 (1.21, 1.43)
Mental health	Adjustment disorder	1.53 (1.38, 1.70)
Mental health	Alcohol related disorders	1.21 (1.07, 1.37)
Mental health	Anxiety	1.67 (1.52, 1.83)
Mental health	Atypical depressants	1.76 (1.55, 2.00)
Mental health	Benzodiazepines	1.60 (1.45, 1.77)
Mental health	Naloxone/naltrexone	1.19 (1.07, 1.33)
Mental health	Opioid use	1.78 (1.68, 1.88)
Mental health	Other substance use disorders	1.63 (1.37, 1.94)
Mental health	Panic, stress, and trauma related disorders	1.40 (1.30, 1.52)
Mental health	Sleep aids	1.79 (1.68, 1.91)
Mental health	Sleep disorder	1.42 (1.33, 1.52)
Metabolic	Diabetes	1.37 (1.24, 1.52)
Metabolic	Hyperlipidemia	1.36 (1.27, 1.45)
Metabolic	Insulin use	2.16 (1.97, 2.36)
Musculoskeletal	Joint pain	1.29 (1.20, 1.38)
Musculoskeletal	Muscle pain	2.30 (2.11, 2.51)
Neurologic	Acute hemorrhagic cerebrovascular disease	2.66 (1.92, 3.69)
Neurologic	Neurocognitive decline	1.70 (1.54, 1.88)
Neurologic	Seizure	1.43 (1.16, 1.77)
Neurologic	Smell loss	2.81 (2.06, 3.85)
Neurologic	Stroke	1.76 (1.53, 2.03)
Pulmonary	Hypoxemia	3.05 (2.70, 3.45)
Pulmonary	Interstitial lung disease	2.89 (2.43, 3.43)
Pulmonary	Pleurisy or pleural effusion	2.09 (1.84, 2.37)
Pulmonary	Pulmonary disease	3.64 (3.32, 4.00)
Pulmonary	Shortness of breath	2.08 (1.95, 2.21)
Models were weighted for age, race, ADI, the number in the two years prior to enrollment of outpatient visits, inpatient visits, unique medication prescriptions, and routine blood chemistry panels, body mass index (BMI), prior history of receiving an influenza vaccination, smoking status, anxiety, cancer, cardiovascular disease, cerebrovascular disease, chronic kidney disease, dementia, depressio…

## Sheet: Supplementary Table 7
Supplementary Table 7: Risk and 6-month burden of death, at least one post-acute sequela, and post-acute sequelae by organ system in breakthrough SARS-CoV-2 infection compared to the historical control group.
Outcome	HR (95% CI)	BTI burden per 1000 persons at 6-months (95% CI)	Historical control burden per 1000 persons at 6-months (95% CI)	Excess burden per 1000 persons at 6-months (95% CI)
Death	1.71 (1.54, 1.90)	21.56 (19.42, 23.92)	8.66 (7.87, 9.52)	12.90 (10.77, 15.26)
At least one post-acute sequela	1.38 (1.35, 1.42)	321.84 (314.69, 329.1)	228.1 (221.83, 234.51)	93.74 (86.59, 101.01)
Cardiovascular	1.56 (1.48, 1.65)	89.85 (85.44, 94.47)	49.30 (45.71, 53.16)	40.55 (36.14, 45.17)
Coagulation and Hematologic	2.23 (1.97, 2.52)	16.97 (15.00, 19.18)	3.49 (3.02, 4.04)	13.48 (11.51, 15.69)
Fatigue	2.06 (1.86, 2.28)	24.61 (22.25, 27.22)	8.46 (7.74, 9.25)	16.15 (13.78, 18.76)
Gastrointestinal	1.49 (1.40, 1.58)	76.20 (72.06, 80.57)	41.65 (38.26, 45.34)	34.55 (30.41, 38.91)
Kidney	1.51 (1.37, 1.66)	28.92 (26.36, 31.72)	13.63 (11.83, 15.71)	15.28 (12.73, 18.08)
Mental Health	1.35 (1.29, 1.41)	116.1 (111.00, 121.42)	96.44 (88.82, 104.67)	19.66 (14.56, 24.98)
Metabolic	1.35 (1.26, 1.45)	66.83 (62.52, 71.42)	41.01 (36.24, 46.40)	25.81 (21.51, 30.41)
Musculoskeletal	1.39 (1.29, 1.50)	48.52 (45.14, 52.14)	31.26 (29.09, 33.58)	17.26 (13.88, 20.88)
Neurologic	1.53 (1.37, 1.71)	22.29 (19.96, 24.90)	11.12 (10.06, 12.28)	11.18 (8.85, 13.78)
Pulmonary	2.29 (2.14, 2.45)	51.84 (48.53, 55.37)	12.06 (11.01, 13.20)	39.79 (36.48, 43.32)
Models were weighted for age, race, ADI, the number in the two years prior to enrollment of outpatient visits, inpatient visits, unique medication prescriptions, and routine blood chemistry panels, body mass index (BMI), prior history of receiving an influenza vaccination, smoking status, anxiety, cancer, cardiovascular disease, cerebrovascular disease, chronic kidney disease, dementia, depressio…

## Sheet: Supplementary Table 8
Supplementary Table 8: Risk and 6-month burden of death, at least one post-acute sequela, and post-acute sequelae by organ system inbreakthrough SARS-CoV-2 infection compared to the vaccinated control group.
Outcome	HR (95% CI)	BTI burden per 1000 persons at 6-months (95% CI)	Vaccinated control burden per 1000 persons at 6-months (95% CI)	Excess burden per 1000 persons at 6-months (95% CI)
Death	1.72 (1.60, 1.85)	27.2 (25.36, 29.17)	15.91 (14.83, 17.07)	11.28 (9.44, 13.26)
At least one post-acute sequela	1.40 (1.37, 1.42)	355.31 (349.81, 360.88)	269.84 (265.38, 274.36)	85.47 (79.97, 91.03)
Cardiovascular	1.51 (1.45, 1.56)	104.40 (100.84, 108.09)	70.500 (68.05, 73.04)	33.90 (30.33, 37.59)
Coagulation and Hematologic	2.21 (2.04, 2.39)	23.92 (22.11, 25.88)	10.89 (10.06, 11.79)	13.03 (11.22, 14.99)
Fatigue	1.79 (1.67, 1.93)	31.78 (29.59, 34.13)	17.83 (16.60, 19.16)	13.95 (11.76, 16.30)
Gastrointestinal	1.49 (1.43, 1.55)	86.60 (83.35, 89.97)	59.00 (56.75, 61.33)	27.6 (24.35, 30.98)
Kidney	1.44 (1.35, 1.53)	36.58 (34.29, 39.00)	25.61 (24.00, 27.32)	10.97 (8.69, 13.40)
Mental Health	1.39 (1.34, 1.44)	121.88 (118.08, 125.80)	89.20 (86.37, 92.12)	32.68 (28.88, 36.60)
Metabolic	1.32 (1.26, 1.39)	75.02 (71.63, 78.57)	57.17 (54.56, 59.90)	17.85 (14.46, 21.40)
Musculoskeletal	1.46 (1.38, 1.53)	54.99 (52.28, 57.83)	38.11 (36.22, 40.10)	16.87 (14.17, 19.71)
Neurologic	1.57 (1.46, 1.69)	27.46 (25.54, 29.51)	17.60 (16.36, 18.92)	9.86 (7.94, 11.92)
Pulmonary	2.17 (2.07, 2.27)	63.93 (61.06, 66.93)	30.00 (28.62, 31.43)	33.93 (31.06, 36.94)
Models were weighted for age, race, ADI, the number in the two years prior to enrollment of outpatient visits, inpatient visits, unique medication prescriptions, and routine blood chemistry panels, body mass index (BMI), prior history of receiving an influenza vaccination, smoking status, anxiety, cancer, cardiovascular disease, cerebrovascular disease, chronic kidney disease, dementia, depressio…

## Sheet: Supplementary Table 9
Supplementary Table 9: Risk and burden of death, at least one post-acute sequela, and post-acute sequelae by organ system in breakthrough SARS-CoV-2 infection compared to the contemporary control group in the first 30-90, and 91-180, days of follow-up.
Outcome	30-90 days				91-180 days overall				Incident 91-180				Persistent 91-180 days
	HR (95% CI)	BTI burden per 1000 persons at 6-months (95% CI)	Contemporary control burden per 1000 persons at 6-months (95% CI)	Excess burden per 1000 persons at 6-months (95% CI)	HR (95% CI)	BTI burden per 1000 persons at 6-months (95% CI)	Contemporary control burden per 1000 persons at 6-months (95% CI)	Excess burden per 1000 persons at 6-months (95% CI)	HR (95% CI)	BTI burden per 1000 persons at 6-months (95% CI)	Contemporary control burden per 1000 persons at 6-months (95% CI)	Excess burden per 1000 persons at 6-months (95% CI)	HR (95% CI)	BTI burden per 1000 persons at 6-months (95% CI)	Contemporary control burden per 1000 persons at 6-months (95% CI)	Excess burden per 1000 persons at 6-months (95% CI)
Death	2.00 ( 1.79 , 2.23 )	10.40 ( 9.30, 11.63 )	5.22 ( 4.67 , 5.84 )	5.18 ( 4.08 , 6.41 )	1.35 ( 1.08 , 1.68 )	11.44 ( 9.21 , 14.21 )	8.50 ( 6.84 , 10.56 )	2.94 ( 0.71 , 5.71 )	1.35 ( 1.08 , 1.68 )	11.44 ( 9.21 , 14.21 )	8.50 ( 6.84 , 10.56 )	2.94 ( 0.71 , 5.71 )	NA	NA	NA	NA
At least one post-acute sequela	1.61 ( 1.57 , 1.66 )	174.72 ( 170.11 , 179.44 )	112.13 ( 109.07 , 115.28 )	62.59 ( 57.98 , 67.31 )	1.39 ( 1.33 , 1.46 )	214.58 ( 205.82 , 223.67 )	159.52 ( 152.78 , 166.52 )	55.07 ( 46.30 , 64.15 )	1.13 ( 1.07 , 1.20 )	127.07 ( 119.97 , 134.56 )	113.04 ( 106.68 , 119.76 )	14.03 ( 6.93 , 21.52 )	1.90 ( 1.77 , 2.04 )	79.52 ( 74.39 , 84.99 )	42.63 ( 39.83 , 45.63 )	36.89 ( 31.76 , 42.36 )
Cardiovascular	1.91 ( 1.8 , 2.02 )	44.42 ( 41.98 , 46.99 )	23.56 ( 22.26 , 24.95 )	20.85 ( 18.41 , 23.43 )	1.69 ( 1.55 , 1.85 )	62.59 ( 57.45 , 68.18 )	37.44 ( 34.32 , 40.83 )	25.16 ( 20.01 , 30.74 )	1.38 ( 1.24 , 1.54 )	43.2 ( 38.81 , 48.07 )	31.42 ( 28.21 , 34.99 )	11.78 ( 7.39 , 16.65 )	2.77 ( 2.39 , 3.21 )	18.27 ( 15.79 , 21.14 )	6.63 ( 5.72 , 7.67 )	11.64 ( 9.16 , 14.51 )
Coagulation and Hematologic	2.79 ( 2.48 , 3.15 )	9.80 ( 8.69 , 11.06 )	3.52 ( 3.12 , 3.97 )	6.28 ( 5.17 , 7.54 )	1.98 ( 1.62 , 2.41 )	10.75 ( 8.83 , 13.09 )	5.46 ( 4.48 , 6.65 )	5.29 ( 3.37 , 7.63 )	1.48 ( 1.13 , 1.93 )	6.60 ( 5.06 , 8.60 )	4.47 ( 3.43 , 5.83 )	2.13 ( 0.59 , 4.13 )	3.14 ( 2.35 , 4.20 )	4.21 ( 3.15 , 5.62 )	1.34 ( 1.00 , 1.79 )	2.87 ( 1.81 , 4.28 )
Fatigue	2.38 ( 2.13 , 2.66 )	12.47 ( 11.16 , 13.93 )	5.26 ( 4.71 , 5.88 )	7.21 ( 5.91 , 8.67 )	1.54 ( 1.27 , 1.88 )	13.52 ( 11.11 , 16.44 )	8.77 ( 7.21 , 10.68 )	4.74 ( 2.34 , 7.67 )	1.45 ( 1.16 , 1.81 )	11.87 ( 9.54 , 14.77 )	8.19 ( 6.58 , 10.20 )	3.68 ( 1.35 , 6.58 )	2.38 ( 1.62 , 3.49 )	2.04 ( 1.39 , 3.00 )	0.86 ( 0.59 , 1.26 )	1.18 ( 0.53 , 2.14 )
Gastrointestinal	1.78 ( 1.67 , 1.9 )	37.57 ( 35.32 , 39.96 )	21.24 ( 19.95 , 22.60 )	16.33 ( 14.08 , 18.73 )	1.46 ( 1.30 , 1.64 )	42.11 ( 37.70 , 47.02 )	29.02 ( 25.97 , 32.43 )	13.09 ( 8.68 , 18.00 )	1.36 ( 1.20 , 1.54 )	34.02 ( 29.99 , 38.58 )	25.16 ( 22.16 , 28.55 )	8.87 ( 4.84 , 13.43 )	2.11 ( 1.71 , 2.60 )	8.61 ( 6.99 , 10.59 )	4.09 ( 3.32 , 5.04 )	4.51 ( 2.9 , 6.50 )
Kidney	1.67 ( 1.5 , 1.86 )	12.84 ( 11.55 , 14.27 )	7.70 ( 6.93 , 8.56 )	5.14 ( 3.85 , 6.57 )	1.49 ( 1.27 , 1.76 )	19.66 ( 16.70 , 23.14 )	13.22 ( 11.22 , 15.57 )	6.44 ( 3.48 , 9.92 )	1.40 ( 1.16 , 1.69 )	15.52 ( 12.86 , 18.72 )	11.09 ( 9.19 , 13.39 )	4.42 ( 1.77 , 7.62 )	1.74 ( 1.24 , 2.43 )	3.98 ( 2.85 , 5.55 )	2.29 ( 1.64 , 3.20 )	1.68 ( 0.56 , 3.26 )
Mental Health	1.58 ( 1.5 , 1.67 )	60.17 ( 57.19 , 63.31 )	38.45 ( 36.52 , 40.48 )	21.72 ( 18.73 , 24.85 )	1.34 ( 1.23 , 1.45 )	74.94 ( 69.32 , 81.00 )	56.64 ( 52.35 , 61.26 )	18.31 ( 12.69 , 24.36 )	1.20 ( 1.09 , 1.33 )	50.11 ( 45.43 , 55.27 )	41.8 ( 37.88 , 46.12 )	8.31 ( 3.63 , 13.46 )	1.68 ( 1.48 , 1.90 )	24.57 ( 21.67 , 27.86 )	14.72 ( 12.97 , 16.7 )	9.85 ( 6.94 , 13.14 )
Metabolic	1.56 ( 1.45 , 1.69 )	30.84 ( 28.66 , 33.18 )	19.82 ( 18.41 , 21.33 )	11.02 ( 8.84 , 13.36 )	1.28 ( 1.13 , 1.45 )	40.56 ( 35.84 , 45.88 )	31.85 ( 28.13 , 36.05 )	8.71 ( 3.99 , 14.03 )	1.23 ( 1.07 , 1.41 )	34.63 ( 30.19 , 39.71 )	28.33 ( 24.68 , 32.50 )	6.3 ( 1.86 , 11.39 )	1.59 ( 1.21 , 2.08 )	6.13 ( 4.69 , 8.03 )	3.87 ( 2.95 , 5.06 )	2.27 ( 0.82 , 4.16 )
Musculoskeletal	1.64 ( 1.51 , 1.79 )	21.98 ( 20.22 , 23.90 )	13.43 ( 12.35 , 14.61 )	8.55 ( 6.79 , 10.47 )	1.44 ( 1.26 , 1.64 )	30.19 ( 26.47 , 34.43 )	21.09 ( 18.48 , 24.07 )	9.10 ( 5.37 , 13.34 )	1.35 ( 1.16 , 1.56 )	25.11 ( 21.7 , 29.04 )	18.68 ( 16.14 , 21.62 )	6.43 ( 3.02 , 10.36 )	1.95 ( 1.47 , 2.59 )	5.20 ( 3.91 , 6.90 )	2.67 ( 2.01 , 3.55 )	2.53 ( 1.24 , 4.23 )
Neurologic	1.93 ( 1.71 , 2.17 )	10.68 ( 9.49 , 12.03 )	5.56 ( 4.94 , 6.26 )	5.12 ( 3.93 , 6.47 )	1.62 ( 1.35 , 1.96 )	15.31 ( 12.72 , 18.42 )	9.45 ( 7.85 , 11.38 )	5.86 ( 3.27 , 8.97 )	1.42 ( 1.13 , 1.78 )	10.97 ( 8.74 , 13.75 )	7.74 ( 6.16 , 9.71 )	3.23 ( 1.01 , 6.02 )	2.49 ( 1.81 , 3.43 )	4.43 ( 3.22 , 6.09 )	1.78 ( 1.29 , 2.45 )	2.65 ( 1.44 , 4.31 )
Pulmonary	3.00 ( 2.8 , 3.22 )	29.56 ( 27.58 , 31.68 )	9.96 ( 9.28 , 10.68 )	19.60 ( 17.62 , 21.72 )	2.02 ( 1.79 , 2.28 )	30.01 ( 26.63 , 33.80 )	14.94 ( 13.25 , 16.84 )	15.07 ( 11.70 , 18.86 )	1.66 ( 1.44 , 1.92 )	21.74 ( 18.84 , 25.08 )	13.15 ( 11.39 , 15.18 )	8.59 ( 5.69 , 11.93 )	3.98 ( 3.22 , 4.91 )	8.51 ( 6.9 , 10.49 )	2.15 ( 1.74 , 2.65 )	6.37 ( 4.76 , 8.35 )
Models were weighted for age, race, ADI, the number in the two years prior to enrollment of outpatient visits, inpatient visits, unique medication prescriptions, and routine blood chemistry panels, body mass index (BMI), prior history of receiving an influenza vaccination, smoking status, anxiety, cancer, cardiovascular disease, cerebrovascular disease, chronic kidney disease, dementia, depressio…

[truncated: 17 more sheets: Supplementary Table 10, Supplementary Table 11, Supplementary Table 12, Supplementary Table 13, Supplementary Table 14, Supplementary Table 15, Supplementary Table 16, Supplementary Table 17, Supplementary Table 18, Supplementary Table 19, Supplementary Table 20, Supplementary Table 21, Supplementary Table 22, Supplementary Table 23, Supplementary Table 24, Supplmentary table 25, Supplementary Table 26]
